# Supplementary material for: Midlife Life’s Simple 7, Psychosocial Health, and Physical Frailty, Hospital Frailty, and Comprehensive Frailty 10 Years Later
Source: Nutrients. 2023 May 22;15(10):2412. doi: 10.3390/nu15102412 (PMC10223731; doi:10.3390/nu15102412)
Supplement: Supplementary file 1 [file nutrients-15-02412-s001.zip]

Archive with 1 entries (1 files):
- nutrients-2375368-supplementary.pdf
